# Supplementary material for: Eco-Friendly Triboelectric Material Based on Natural Rubber and Activated Carbon from Human Hair
Source: Polymers (Basel). 2022 Mar 10;14(6):1110. doi: 10.3390/polym14061110 (PMC8955187; doi:10.3390/polym14061110)
Supplement: Supplementary file 1 [file polymers-14-01110-s001.zip]

Archive with 3 entries (2 files):
- sup/
- sup/Video S1 LEDs.MOV
- sup/Video S2 sensor.MOV
